# Supplementary material for: A new species of the leafhopper genus Diomma Motschulsky (Hemiptera, Cidadellidae, Typhlocybinae) from China
Source: Zookeys. 2011 Feb 25;(83):57–62. doi: 10.3897/zookeys.83.1177 (PMC3082967; doi:10.3897/zookeys.83.1177)
Supplement: XML Treatment for Diomma [file zookeys.83.1177-treatment1.xml]

<!DOCTYPE tp:taxon-treatment
  PUBLIC "-//TaxonX//DTD Taxonomic Treatment Publishing DTD v0 20100105//EN" "tax-treatment-NSO.dtd">
<tp:taxon-treatment xmlns:tp="http://www.plazi.org/taxpub"><tp:treatment-meta><mixed-citation publication-type="journal"><person-group><name><surname>Song</surname><given-names>Yuehua</given-names></name><name><surname>Li</surname><given-names>Zizhong</given-names></name><name><surname>Xiong</surname><given-names>Jing</given-names></name></person-group><article-title>A new species of the leafhopper genus <italic>Diomma</italic> Motschulsky (Hemiptera, Cidadellidae, Typhlocybinae) from China</article-title><source>Zookeys</source><day>25</day><month>2</month><year>2011</year><volume>2011</volume><issue>83</issue><fpage>57</fpage><lpage>62</lpage><pub-id pub-id-type="doi">10.3897/zookeys.83.1177</pub-id></mixed-citation></tp:treatment-meta><tp:nomenclature><tp:taxon-name>
                        <tp:taxon-name-part taxon-name-part-type="genus">Diomma</tp:taxon-name-part>
                    </tp:taxon-name><tp:taxon-authority>Motschulsky</tp:taxon-authority><tp:nomenclature-citation-list><tp:nomenclature-citation><tp:taxon-name>Diomma</tp:taxon-name><comment><xref ref-type="bibr" rid="B6">Motschulsky 1863</xref>: 102</comment></tp:nomenclature-citation></tp:nomenclature-citation-list></tp:nomenclature><tp:treatment-sec sec-type="Type species"><title>Type species:</title><p><tp:taxon-name>Diomma ochracea</tp:taxon-name> Motschulsky, 1863.</p></tp:treatment-sec><tp:treatment-sec sec-type="Description"><title>Description.</title><p>Body yellow or brownish yellow, more or less flattened. Head almost equally broad as pronotum. Crown anterior margin produced medially. Pronotum with width greater than length. Vertex and pronotum usually ornamented with dark spots or stripes. Scutellum small, triangular; transverse impression distinct. Forewing apical veins free or 3rd apical cell stalked; 4th apical cell smallest. Hind venation reduced, submarginal vein poorly developed.</p><p>Abdominal apodemes long and narrow.</p><p>Pygofer large and broad, with numeous long setae at caudal margin and baso-ventral angle respectively. Subgenital plate extending beyond pygofer, with several microsetae on dorsal margin and with few of long macrosetae on outer surface. Pygofer dorsal appendage with distinct basal suture, but not movably articulated or immovably fused to margin, without basal suture. Central part of style very thick; preapical lobe prominant, sensory pits situated at preapical portion. Aedeagal shaft curved ventrally, usually with a obvious big process between preatrium and base of shaft. Gonopore terminal or subapical. Connective V- or Y-shaped; two lateral arms very long; central lobe absent or vestigial.</p></tp:treatment-sec><tp:treatment-sec sec-type="Distribution"><title>Distribution.</title><p>Afrotropical region, Australian region, Oriental region.</p></tp:treatment-sec><tp:treatment-sec sec-type="Key to Chinese species (♂) of the genus Diomma"><title>Key to Chinese species (♂) of the genus <tp:taxon-name>Diomma</tp:taxon-name>.</title><table-wrap content-type="key" position="anchor" orientation="portrait"><table><tbody><tr><td rowspan="1" colspan="1">1</td><td rowspan="1" colspan="1">Aedeagus preatrium with a large preatrial process</td><td rowspan="1" colspan="1">2</td></tr><tr><td rowspan="1" colspan="1">–</td><td rowspan="1" colspan="1">Aedeagus preatrium without preatrial process (<xref ref-type="fig" rid="F3">Fig. 18</xref>)</td><td rowspan="1" colspan="1"><tp:taxon-name>Diomma pulchra</tp:taxon-name> (Matsumura, 1916)</td></tr><tr><td rowspan="1" colspan="1">2</td><td rowspan="1" colspan="1">Gonopore apical</td><td rowspan="1" colspan="1">3</td></tr><tr><td rowspan="1" colspan="1">–</td><td rowspan="1" colspan="1">Gonopore subapical</td><td rowspan="1" colspan="1">5</td></tr><tr><td rowspan="1" colspan="1">3</td><td rowspan="1" colspan="1">Aedeagal shaft with paired processes medially, which edges serrated (<xref ref-type="fig" rid="F3">Fig. 19</xref>)</td><td rowspan="1" colspan="1"><tp:taxon-name>Diomma taiwana</tp:taxon-name> (Shiraki, 1912)</td></tr><tr><td rowspan="1" colspan="1">–</td><td rowspan="1" colspan="1">Aedeagal shaft without paired processes medially</td><td rowspan="1" colspan="1">4</td></tr><tr><td rowspan="1" colspan="1">4</td><td rowspan="1" colspan="1">Apex of aedeagal shaft with a short, rigid process (<xref ref-type="fig" rid="F3">Fig. 17</xref>)</td><td rowspan="1" colspan="1"><tp:taxon-name>Diomma knighti</tp:taxon-name> Dworakowska, 1981</td></tr><tr><td rowspan="1" colspan="1">–</td><td rowspan="1" colspan="1">Apex of aedeagal shaft without short, rigid process (<xref ref-type="fig" rid="F3">Fig. 16</xref>)</td><td rowspan="1" colspan="1"><tp:taxon-name>Diomma katoi</tp:taxon-name> Dworakowska, 1981</td></tr><tr><td rowspan="1" colspan="1">5</td><td rowspan="1" colspan="1">Aedeagal shaft with wide and compressed processes in median, which lateral margin serrated (<xref ref-type="fig" rid="F1">Figs 8, 9</xref>)</td><td rowspan="1" colspan="1"><tp:taxon-name>Diomma pincersa</tp:taxon-name> sp. n.</td></tr><tr><td rowspan="1" colspan="1">–</td><td rowspan="1" colspan="1">Aedeagal shaft without process in median (<xref ref-type="fig" rid="F2">Fig. 14</xref>)</td><td rowspan="1" colspan="1"><tp:taxon-name>Diomma ilsae</tp:taxon-name> (Jacobi, 1941)</td></tr></tbody></table></table-wrap></tp:treatment-sec><tp:treatment-sec><!--Section generated to contain objects referenced in tp:taxon-treatment.--><fig id="F3" position="float" orientation="portrait"><label>Figures 16–19.</label><caption><p>Aedeagus, lateral view of <tp:taxon-name>Diomma</tp:taxon-name> species. <bold>16</bold> <tp:taxon-name>Diomma (Diomma) katoi</tp:taxon-name> Dworakowska, 1981 <bold>17</bold> <tp:taxon-name>Diomma (Diomma) knighti</tp:taxon-name> Dworakowska, 1981 <bold>18</bold><tp:taxon-name>Diomma (Diomma) pulchra</tp:taxon-name> (Matsumura, 1916) <bold>19</bold> <tp:taxon-name>Diomma (Diomma) taiwana</tp:taxon-name> (Shiraki, 1912) (all figures after Dworakowska, 1972; 1981).</p></caption><graphic xmlns:xlink="http://www.w3.org/1999/xlink" xlink:href="ZooKeys-083-057-g003.jpg" position="float" orientation="portrait" xlink:type="simple"/></fig><fig id="F1" position="float" orientation="portrait"><label>Figures 1–10.</label><caption><p><tp:taxon-name>Diomma (Diomma) pincersa</tp:taxon-name>Song, Li &amp; Xiong, sp. n. <bold>1</bold> Head and thorax, dorsal view <bold>2</bold> Face <bold>3</bold> Fore wing <bold>4</bold> Abdominal apodemes <bold>5</bold> Pygofer lobe, lateral view <bold>6</bold> Subgenital plate <bold>7</bold> Style <bold>8</bold> Aedeagus, lateral view <bold>9</bold> Aedeagus, ventral view <bold>10</bold> Connective.</p></caption><graphic xmlns:xlink="http://www.w3.org/1999/xlink" xlink:href="ZooKeys-083-057-g001.jpg" position="float" orientation="portrait" xlink:type="simple"/></fig><fig id="F2" position="float" orientation="portrait"><label>Figures 11–15.</label><caption><p><tp:taxon-name>Diomma (Diomma) ilsae</tp:taxon-name> Jacobi, 1941, rec. n. (after Dworakowska, 1972) <bold>11</bold> Abdominal apodemes <bold>12</bold> Subgenital plate <bold>13</bold> Style <bold>14</bold> Aedeagus, lateral view <bold>15</bold> Connective.</p></caption><graphic xmlns:xlink="http://www.w3.org/1999/xlink" xlink:href="ZooKeys-083-057-g002.jpg" position="float" orientation="portrait" xlink:type="simple"/></fig></tp:treatment-sec><ref-list><ref id="B6"><mixed-citation xmlns:xlink="http://www.w3.org/1999/xlink" xlink:type="simple"><person-group><name name-style="western"><surname>Motschulsky</surname><given-names>V</given-names></name></person-group> (<year>1863</year>)<article-title> Essai d’un catalogue des insectes de I’ile Ceylon.</article-title><source>Bulletin of Society and Nature of Moscow</source><volume>63</volume>:<fpage>1</fpage>-<lpage>153</lpage>.</mixed-citation></ref></ref-list></tp:taxon-treatment>
