# Supplementary material for: A new species of the leafhopper genus Diomma Motschulsky (Hemiptera, Cidadellidae, Typhlocybinae) from China
Source: Zookeys. 2011 Feb 25;(83):57–62. doi: 10.3897/zookeys.83.1177 (PMC3082967; doi:10.3897/zookeys.83.1177)
Supplement: XML Treatment for Diomma (Diomma) pincersa [file zookeys.83.1177-treatment2.xml]

<!DOCTYPE tp:taxon-treatment
  PUBLIC "-//TaxonX//DTD Taxonomic Treatment Publishing DTD v0 20100105//EN" "tax-treatment-NSO.dtd">
<tp:taxon-treatment xmlns:tp="http://www.plazi.org/taxpub"><tp:treatment-meta><mixed-citation publication-type="journal"><person-group><name><surname>Song</surname><given-names>Yuehua</given-names></name><name><surname>Li</surname><given-names>Zizhong</given-names></name><name><surname>Xiong</surname><given-names>Jing</given-names></name></person-group><article-title>A new species of the leafhopper genus <italic>Diomma</italic> Motschulsky (Hemiptera, Cidadellidae, Typhlocybinae) from China</article-title><source>Zookeys</source><day>25</day><month>2</month><year>2011</year><volume>2011</volume><issue>83</issue><fpage>57</fpage><lpage>62</lpage><pub-id pub-id-type="doi">10.3897/zookeys.83.1177</pub-id></mixed-citation></tp:treatment-meta><tp:nomenclature><tp:taxon-name>
                        <tp:taxon-name-part taxon-name-part-type="genus">Diomma</tp:taxon-name-part>
                        (<tp:taxon-name-part taxon-name-part-type="subgenus">Diomma</tp:taxon-name-part>)
                        <tp:taxon-name-part taxon-name-part-type="species">pincersa</tp:taxon-name-part>
                    	<object-id xmlns:xlink="http://www.w3.org/1999/xlink" xlink:type="simple">urn:lsid:zoobank.org:act:32756A97-957D-4B3E-8D11-398522C61F34</object-id>
                    </tp:taxon-name><tp:taxon-authority>Song, Li &amp; Xiong</tp:taxon-authority><tp:taxon-status xmlns:xlink="http://www.w3.org/1999/xlink" xlink:type="simple">sp. n.</tp:taxon-status><xref ref-type="fig" rid="F1">Figures 1–10</xref></tp:nomenclature><tp:treatment-sec sec-type="Description"><title>Description.</title><p>Head (<xref ref-type="fig" rid="F1">Fig. 1</xref>) width about equal in length to greast width of pronotum. Vertex (<xref ref-type="fig" rid="F1">Fig. 1</xref>) yellow, with a large median apical spot, orange red and with four irregular spots: one pair near posterior margin of crown light brown; other pair smaller, blackish <!--PageBreak-->brwon. Eyes (<xref ref-type="fig" rid="F1">Figs 1, 2</xref>) greyish black. Face (<xref ref-type="fig" rid="F1">Fig. 2</xref>) brownish black, with a orange red spot at its upper part. Anteclypeus quite large and broad, little expanded, nearly pentagonal. Pronotum (<xref ref-type="fig" rid="F1">Fig. 1</xref>) with large irregular nut-brown stripes. Scutellum (<xref ref-type="fig" rid="F1">Fig. 1</xref>) small, triangular; basal triangles blackish brown, a longitudinal dark stripe extended from base to apex. Forewing wax field orange yellow, with several irregular markings as in <xref ref-type="fig" rid="F3">Fig. 3</xref>.</p><p>Abdominal apodemes (<xref ref-type="fig" rid="F1">Fig. 4</xref>) extended to posterior margin of 4th sternite.</p><p>Pygofer lobe (<xref ref-type="fig" rid="F1">Fig. 5</xref>) broad, with few of long macrosetae on lateral surface. Pygofer dorsal appendage immovably fused to margin, its terminal part bifurcate. Subgenital plate (<xref ref-type="fig" rid="F1">Fig. 6</xref>) long, much protruding beyond pygofer lobe, with four basal macrosetae and numerous short rigid setae along upper margin. Style (<xref ref-type="fig" rid="F1">Fig. 7</xref>) broad in middle, long and slender at apical portion, with four sensory pits not far from preapical lobe. Preapical lobe small, but prominent. Aedeagal shaft (<xref ref-type="fig" rid="F1">Figs 8, 9</xref>) curved ventrally, with serrated lateral margin in median; shaft elongated. Preatrium with a large process, its length about as long as that of dorsal apodeme. Gonopore subapical, ventrad. Connective (<xref ref-type="fig" rid="F1">Fig. 10</xref>) Y-shaped, two lateral arms very long, which more than two times of connective stem length; central lobe small, quite vestigial.</p><fig id="F1" position="float" orientation="portrait"><label>Figures 1–10.</label><caption><p><tp:taxon-name>Diomma (Diomma) pincersa</tp:taxon-name>Song, Li &amp; Xiong, sp. n. <bold>1</bold> Head and thorax, dorsal view <bold>2</bold> Face <bold>3</bold> Fore wing <bold>4</bold> Abdominal apodemes <bold>5</bold> Pygofer lobe, lateral view <bold>6</bold> Subgenital plate <bold>7</bold> Style <bold>8</bold> Aedeagus, lateral view <bold>9</bold> Aedeagus, ventral view <bold>10</bold> Connective.</p></caption><graphic xmlns:xlink="http://www.w3.org/1999/xlink" xlink:href="ZooKeys-083-057-g001.jpg" position="float" orientation="portrait" xlink:type="simple"/></fig></tp:treatment-sec><tp:treatment-sec sec-type="Measurement"><title>Measurement.</title><p>Body length males 2.8 mm.</p></tp:treatment-sec><tp:treatment-sec sec-type="Type material"><title>Type material.</title><p><italic>Holotype</italic>, male, China: Guizhou Province, Qianxi County, 15~17 October 2007, coll. QIONG-ZHANG SONG. <italic>Paratype</italic>: one male, same date as holotype.</p></tp:treatment-sec><tp:treatment-sec sec-type="Remarks"><title>Remarks.</title><p>The new species can be distinguished from other species of the genus by its unique aedeagus’s structure (<xref ref-type="fig" rid="F1">Figs 8, 9</xref>).</p></tp:treatment-sec><tp:treatment-sec sec-type="Etymology"><title>Etymology.</title><p>The specific name is derived from the Latin word “pincersa” (claw, clamp), which refers to the pygofer dorsal appendage with terminal part branched or bifurcate (<xref ref-type="fig" rid="F1">Fig. 5</xref>).</p></tp:treatment-sec><tp:treatment-sec><!--Section generated to contain objects referenced in tp:taxon-treatment.--><fig id="F3" position="float" orientation="portrait"><label>Figures 16–19.</label><caption><p>Aedeagus, lateral view of <tp:taxon-name>Diomma</tp:taxon-name> species. <bold>16</bold> <tp:taxon-name>Diomma (Diomma) katoi</tp:taxon-name> Dworakowska, 1981 <bold>17</bold> <tp:taxon-name>Diomma (Diomma) knighti</tp:taxon-name> Dworakowska, 1981 <bold>18</bold><tp:taxon-name>Diomma (Diomma) pulchra</tp:taxon-name> (Matsumura, 1916) <bold>19</bold> <tp:taxon-name>Diomma (Diomma) taiwana</tp:taxon-name> (Shiraki, 1912) (all figures after Dworakowska, 1972; 1981).</p></caption><graphic xmlns:xlink="http://www.w3.org/1999/xlink" xlink:href="ZooKeys-083-057-g003.jpg" position="float" orientation="portrait" xlink:type="simple"/></fig></tp:treatment-sec></tp:taxon-treatment>
