# Supplementary material for: A new species of the leafhopper genus Diomma Motschulsky (Hemiptera, Cidadellidae, Typhlocybinae) from China
Source: Zookeys. 2011 Feb 25;(83):57–62. doi: 10.3897/zookeys.83.1177 (PMC3082967; doi:10.3897/zookeys.83.1177)
Supplement: XML Treatment for Diomma (Diomma) ilsae [file zookeys.83.1177-treatment3.xml]

<!DOCTYPE tp:taxon-treatment
  PUBLIC "-//TaxonX//DTD Taxonomic Treatment Publishing DTD v0 20100105//EN" "tax-treatment-NSO.dtd">
<tp:taxon-treatment xmlns:tp="http://www.plazi.org/taxpub"><tp:treatment-meta><mixed-citation publication-type="journal"><person-group><name><surname>Song</surname><given-names>Yuehua</given-names></name><name><surname>Li</surname><given-names>Zizhong</given-names></name><name><surname>Xiong</surname><given-names>Jing</given-names></name></person-group><article-title>A new species of the leafhopper genus <italic>Diomma</italic> Motschulsky (Hemiptera, Cidadellidae, Typhlocybinae) from China</article-title><source>Zookeys</source><day>25</day><month>2</month><year>2011</year><volume>2011</volume><issue>83</issue><fpage>57</fpage><lpage>62</lpage><pub-id pub-id-type="doi">10.3897/zookeys.83.1177</pub-id></mixed-citation></tp:treatment-meta><tp:nomenclature><tp:taxon-name>
                        <tp:taxon-name-part taxon-name-part-type="genus">Diomma</tp:taxon-name-part>
                        (<tp:taxon-name-part taxon-name-part-type="subgenus">Diomma</tp:taxon-name-part>)
                        <tp:taxon-name-part taxon-name-part-type="species">ilsae</tp:taxon-name-part>
                    </tp:taxon-name><tp:taxon-authority>(Jacobi, 1941)</tp:taxon-authority><tp:taxon-status xmlns:xlink="http://www.w3.org/1999/xlink" xlink:type="simple">rec. n.</tp:taxon-status><xref ref-type="fig" rid="F2">Figures 11–15</xref><tp:nomenclature-citation-list><tp:nomenclature-citation><tp:taxon-name>Typhlocyba ilsae</tp:taxon-name><comment><xref ref-type="bibr" rid="B4">Jacobi 1941</xref></comment></tp:nomenclature-citation><tp:nomenclature-citation><tp:taxon-name>Zyginoides ilsae</tp:taxon-name><comment><xref ref-type="bibr" rid="B2">Dworakowska 1972</xref>: 860</comment></tp:nomenclature-citation><tp:nomenclature-citation><tp:taxon-name>Diomma ilsae</tp:taxon-name><comment><xref ref-type="bibr" rid="B3">Dworakowska 1981</xref>: 364</comment></tp:nomenclature-citation></tp:nomenclature-citation-list></tp:nomenclature><tp:treatment-sec sec-type="Type material"><title>Type material.</title><p>six males, six females, China: Yunnan Province, Mengla County, 18 July 2008, coll. Yuehua Song; one female, China: Yunnan Province, Menghai County, 24 July 2008, coll. Yuehua Song.</p><fig id="F2" position="float" orientation="portrait"><label>Figures 11–15.</label><caption><p><tp:taxon-name>Diomma (Diomma) ilsae</tp:taxon-name> Jacobi, 1941, rec. n. (after Dworakowska, 1972) <bold>11</bold> Abdominal apodemes <bold>12</bold> Subgenital plate <bold>13</bold> Style <bold>14</bold> Aedeagus, lateral view <bold>15</bold> Connective.</p></caption><graphic xmlns:xlink="http://www.w3.org/1999/xlink" xlink:href="ZooKeys-083-057-g002.jpg" position="float" orientation="portrait" xlink:type="simple"/></fig><fig id="F3" position="float" orientation="portrait"><label>Figures 16–19.</label><caption><p>Aedeagus, lateral view of <tp:taxon-name>Diomma</tp:taxon-name> species. <bold>16</bold> <tp:taxon-name>Diomma (Diomma) katoi</tp:taxon-name> Dworakowska, 1981 <bold>17</bold> <tp:taxon-name>Diomma (Diomma) knighti</tp:taxon-name> Dworakowska, 1981 <bold>18</bold><tp:taxon-name>Diomma (Diomma) pulchra</tp:taxon-name> (Matsumura, 1916) <bold>19</bold> <tp:taxon-name>Diomma (Diomma) taiwana</tp:taxon-name> (Shiraki, 1912) (all figures after Dworakowska, 1972; 1981).</p></caption><graphic xmlns:xlink="http://www.w3.org/1999/xlink" xlink:href="ZooKeys-083-057-g003.jpg" position="float" orientation="portrait" xlink:type="simple"/></fig></tp:treatment-sec><tp:treatment-sec sec-type="Distribution"><title>Distribution.</title><p>Sunda; China (Yunnan).</p></tp:treatment-sec><ref-list><ref id="B4"><mixed-citation xmlns:xlink="http://www.w3.org/1999/xlink" xlink:type="simple"><person-group><name name-style="western"><surname>Jacobi</surname><given-names>A</given-names></name></person-group> (<year>1941</year>)<article-title> Die Zikadenfauna der Kleinen Sundainseln. Nach der Expeditionsausbeute von B. Rensch.</article-title><source>Zoologische Jahrbücher, Abteilung für Systematik Ökologie</source><volume>74</volume>:<fpage>277</fpage>-<lpage>322</lpage>.</mixed-citation></ref><ref id="B2"><mixed-citation xmlns:xlink="http://www.w3.org/1999/xlink" xlink:type="simple"><person-group><name name-style="western"><surname>Dworakowska</surname><given-names>I</given-names></name></person-group> (<year>1972</year>)<article-title> <italic>Zyginoides</italic> Mats. and some other Typhlocybinae (Auchenorrhyncha, Cicadellidae).</article-title><source>Bulletin de l’Academie Polonaise des Sciences, Serie des Sciences Biologiques</source><volume>20</volume> (<issue>12</issue>):<fpage>857</fpage>-<lpage>866</lpage>.</mixed-citation></ref><ref id="B3"><mixed-citation xmlns:xlink="http://www.w3.org/1999/xlink" xlink:type="simple"><person-group><name name-style="western"><surname>Dworakowska</surname><given-names>I</given-names></name></person-group> (<year>1981</year>)<article-title> On the genus <italic>Diomma</italic> Motschulsky (Auchenorrhyncha, Cicadellidae, Typhlocybinae).</article-title><source>Bulletin de l’Academie Polonaise des Sciences, Serie des Sciences Biologiques</source><volume>28</volume> (<issue>6</issue>):<fpage>363</fpage>-<lpage>370</lpage>.</mixed-citation></ref></ref-list></tp:taxon-treatment>
